# Supplementary material for: Glycosyl Formates: Glycosylations with Neighboring-Group Participation
Source: Molecules. 2022 Sep 22;27(19):6244. doi: 10.3390/molecules27196244 (PMC9572138; doi:10.3390/molecules27196244)
Supplement: Supplementary file 1 [file molecules-27-06244-s001.zip]

Archive with 1 entries (1 files):
- molecules-1922060-supplementary.pdf
